# Supplementary material for: PIK3CA mutations in androgen receptor-positive triple negative breast cancer confer sensitivity to the combination of PI3K and androgen receptor inhibitors
Source: Breast Cancer Res. 2014 Aug 8;16:406. doi: 10.1186/s13058-014-0406-x (PMC4187324; doi:10.1186/s13058-014-0406-x)
Supplement: Supplementary file 1 — Additional file 1: Table S1.: Triple-negative breast cancer (TNBC) molecular subtyping of The Cancer Genome Atlas (TCGA). Table displays TCGA patient barcode with TNBC subtype with clinical parameters (estrogen receptor (ER), progesterone receptor (PR), human epithelial growth factor receptor 2 (HER2) immunohistochemistry (IHC), HER2 fluorescent in-situ hybridization (FISH), and age) and corresponding androgen receptor (AR) protein and mRNA levels and PIK3CA mutation status. (XLSX 59 KB) [file 13058_2014_406_MOESM1_ESM.xlsx]

## Sheet: Table S1 TCGA prediction.csv
Table S1. TNBC molecular subyting of TCGA.
TCGA patient	TCGA sample	TNBC Subtype	TNBC Subtype correlation	TNBC Subtype p.value	ER IHC	PR IHC	HER2 IHC	HER2 FISH	IHC level	AGE	PIK3CA Mutation	AR protein RPPA	AR mRNA RPKM
TCGA-E2-A1LG	TCGA.E2.A1LG.01A.21R.A14M.07	UNS	NA	NA	Negative	Negative	Equivocal	Negative	2+	50	NA	NA	1.8428
TCGA-BH-A1FC	TCGA.BH.A1FC.01A.11R.A13Q.07	UNS	NA	NA	Negative	Negative	Negative	[Not Available]	[Not Available]	78	NA	NA	46.4877
TCGA-A1-A0SP	TCGA.A1.A0SP.01A.11R.A084.07	UNS	NA	NA	Negative	Negative	Negative	Not Performed	0	40	NA	NA	1.8242
TCGA-AR-A256	TCGA.AR.A256.01A.11R.A169.07	UNS	NA	NA	Negative	Negative	Negative	Not Performed	1+	45	NA	NA	245.58
TCGA-E2-A1LH	TCGA.E2.A1LH.01A.11R.A14D.07	UNS	NA	NA	Negative	Negative	Negative	Not Performed	[Not Available]	59	NA	NA	0.7718
TCGA-C8-A275	TCGA.C8.A275.01A.21R.A16F.07	UNS	NA	NA	Not Performed	Not Performed	Not Performed	Not Performed	[Not Available]	56	NA	NA	457.782
TCGA-E2-A150	TCGA.E2.A150.01A.11R.A12D.07	UNS	NA	NA	Negative	Negative	Negative	Not Performed	[Not Available]	48	NA	-1.19329	10.1174
TCGA-AN-A0XU	TCGA.AN.A0XU.01A.11R.A109.07	UNS	NA	NA	Negative	Negative	Negative	Not Performed	[Not Available]	54	NA	-1.44666	30.6685
TCGA-AN-A04D	TCGA.AN.A04D.01A.21R.A034.07	UNS	NA	NA	Negative	Negative	Negative	Not Performed	0	58	NA	-1.55511	2.0155
TCGA-E2-A1LI	TCGA.E2.A1LI.01A.12R.A157.07	BL1	0.774144	0	Negative	Negative	Equivocal	Negative	[Not Available]	57	NA	NA	2.4038
TCGA-E2-A1LK	TCGA.E2.A1LK.01A.21R.A14D.07	BL1	0.530938	0	Negative	Negative	Equivocal	Negative	2+	84	NA	NA	0
TCGA-A8-A07C	TCGA.A8.A07C.01A.11R.A034.07	BL1	0.297133	0	Negative	Negative	Negative	[Not Available]	1+	57	NA	NA	50.266
TCGA-A8-A08R	TCGA.A8.A08R.01A.11R.A034.07	BL1	0.683201	0	Negative	Negative	Negative	[Not Available]	1+	52	p.F614I	NA	35.1897
TCGA-BH-A0BG	TCGA.BH.A0BG.01A.11R.A115.07	BL1	0.525132	0	Negative	Negative	Negative	[Not Available]	[Not Available]	73	NA	NA	4.0855
TCGA-GM-A2DF	TCGA.GM.A2DF.01A.11R.A180.07	BL1	0.368455	0	Negative	Negative	Negative	Negative	1+	53	NA	NA	5.5221
TCGA-BH-A1F6	TCGA.BH.A1F6.01A.11R.A13Q.07	BL1	0.566513	0	Negative	Negative	Negative	Not Performed	[Not Available]	51	NA	NA	6.6007
TCGA-C8-A27B	TCGA.C8.A27B.01A.11R.A169.07	BL1	0.614063	0	Negative	Negative	Negative	Not Performed	[Not Available]	48	NA	NA	1.5662
TCGA-D8-A1XK	TCGA.D8.A1XK.01A.21R.A14M.07	BL1	0.258409	0.014	Negative	Negative	Negative	Not Performed	[Not Available]	55	NA	NA	7.0599
TCGA-E2-A14N	TCGA.E2.A14N.01A.31R.A137.07	BL1	0.463067	0	Negative	Negative	Negative	Not Performed	[Not Available]	37	NA	NA	33.9513
TCGA-E2-A14R	TCGA.E2.A14R.01A.11R.A115.07	BL1	0.684049	0	Negative	Negative	Negative	Not Performed	1+	62	NA	NA	0
TCGA-EW-A1PH	TCGA.EW.A1PH.01A.11R.A14M.07	BL1	0.346287	0	Negative	Negative	Negative	Not Performed	[Not Available]	52	NA	NA	6.8444
TCGA-E2-A14X	TCGA.E2.A14X.01A.11R.A115.07	BL1	0.597406	0	Negative	Negative	Negative	Not Performed	1+	55	NA	-0.689314	7.4892
TCGA-A2-A0D2	TCGA.A2.A0D2.01A.21R.A034.07	BL1	0.255205	0.022	Negative	Negative	Negative	Negative	0	45	NA	-0.875208	9.2404
TCGA-C8-A134	TCGA.C8.A134.01A.11R.A115.07	BL1	0.522262	0	Negative	Negative	Equivocal	Not Performed	2+	52	NA	-1.03212	5.9297
TCGA-A2-A0D0	TCGA.A2.A0D0.01A.11R.A00Z.07	BL1	0.265786	0.007	Negative	Negative	Negative	Negative	0	60	NA	-1.22519	0
TCGA-A8-A07O	TCGA.A8.A07O.01A.11R.A00Z.07	BL1	0.556066	0	Negative	Negative	Negative	[Not Available]	1+	51	NA	-1.25787	51.4354
TCGA-D8-A147	TCGA.D8.A147.01A.11R.A115.07	BL1	0.510242	0	Negative	Negative	Negative	Not Performed	[Not Available]	45	NA	-1.34987	9.0565
TCGA-A2-A04T	TCGA.A2.A04T.01A.21R.A034.07	BL1	0.68194	0	Negative	Negative	Equivocal	Negative	2+	62	NA	-1.3986	2.4341
TCGA-AN-A0AT	TCGA.AN.A0AT.01A.11R.A034.07	BL1	0.346803	0	Negative	Negative	Negative	Not Performed	[Not Available]	62	NA	-1.4211	2.8827
TCGA-BH-A18V	TCGA.BH.A18V.01A.11R.A12D.07	BL1	0.423259	0	Negative	Negative	Negative	[Not Available]	[Not Available]	48	NA	-1.4806	9.28
TCGA-A2-A0YM	TCGA.A2.A0YM.01A.11R.A109.07	BL1	0.593528	0	Negative	Negative	Not Performed	Negative	[Not Available]	67	NA	-1.61233	3.534
TCGA-A7-A26F	TCGA.A7.A26F.01A.21R.A169.07	BL2	0.642045	0	Negative	Negative	Equivocal	Negative	2+	55	NA	NA	500.179
TCGA-A7-A26I	TCGA.A7.A26I.01A.11R.A169.07	BL2	0.515251	0	Negative	Negative	Equivocal	Negative	2+	65	NA	NA	86.8603
TCGA-E2-A1LL	TCGA.E2.A1LL.01A.11R.A144.07	BL2	0.483239	0	Negative	Negative	Negative	Not Performed	1+	73	NA	NA	43.7599
TCGA-EW-A1P4	TCGA.EW.A1P4.01A.21R.A144.07	BL2	0.391338	0	Negative	Negative	Negative	Not Performed	[Not Available]	43	NA	NA	13.2878
TCGA-D8-A13Z	TCGA.D8.A13Z.01A.11R.A115.07	BL2	0.459371	0	Negative	Negative	Negative	Not Performed	1+	51	NA	0.0704412	495.547
TCGA-C8-A131	TCGA.C8.A131.01A.11R.A115.07	BL2	0.500054	0	Negative	Negative	Negative	Not Performed	1+	82	p.H1047R	-0.180284	104.427
TCGA-BH-A0B3	TCGA.BH.A0B3.01A.11R.A056.07	BL2	0.418364	0	Negative	Negative	Negative	Not Performed	1+	53	NA	-1.0163	18.8118
TCGA-E2-A159	TCGA.E2.A159.01A.11R.A115.07	BL2	0.513313	0	Negative	Negative	Not Performed	Negative	[Not Available]	50	NA	-1.2246	38.2177
TCGA-BH-A1F0	TCGA.BH.A1F0.01A.11R.A137.07	IM	0.597794	0	Negative	Indeterminate	Negative	Not Performed	[Not Available]	80	NA	NA	16.776
TCGA-EW-A1OV	TCGA.EW.A1OV.01A.11R.A144.07	IM	0.663616	0	Negative	Negative	Negative	Negative	[Not Available]	56	p.E81K	NA	728.903
TCGA-GM-A2DH	TCGA.GM.A2DH.01A.11R.A180.07	IM	0.506081	0	Negative	Negative	Negative	Negative	1+	58	NA	NA	1579.14
TCGA-AR-A1AR	TCGA.AR.A1AR.01A.31R.A137.07	IM	0.402148	0	Negative	Negative	Negative	Not Performed	[Not Available]	50	NA	NA	19.2783
TCGA-D8-A1JL	TCGA.D8.A1JL.01A.11R.A13Q.07	IM	0.473952	0	Negative	Negative	Negative	Not Performed	1+	72	NA	NA	19.8008
TCGA-D8-A27M	TCGA.D8.A27M.01A.11R.A16F.07	IM	0.426563	0	Negative	Negative	Negative	Not Performed	[Not Available]	59	NA	NA	95.7512
TCGA-EW-A1P8	TCGA.EW.A1P8.01A.11R.A144.07	IM	0.190935	0.009	Negative	Negative	Negative	Not Performed	[Not Available]	58	NA	NA	64.1577
TCGA-EW-A1PB	TCGA.EW.A1PB.01A.11R.A144.07	IM	0.683927	0	Negative	Negative	Negative	Not Performed	[Not Available]	70	NA	NA	1.9363
TCGA-E9-A243	TCGA.E9.A243.01A.21R.A169.07	IM	0.679224	0	Not Performed	Not Performed	Not Performed	Not Performed	[Not Available]	52	NA	NA	41.5403
TCGA-E9-A248	TCGA.E9.A248.01A.11R.A169.07	IM	0.602529	0	Not Performed	Not Performed	Not Performed	Not Performed	[Not Available]	51	NA	NA	119.78
TCGA-A2-A04Q	TCGA.A2.A04Q.01A.21R.A034.07	IM	0.756168	0	Negative	Negative	Equivocal	Negative	2+	48	NA	-0.341213	19.2827
TCGA-E2-A1AZ	TCGA.E2.A1AZ.01A.11R.A12P.07	IM	0.325747	0	Negative	Negative	Indeterminate	Negative	[Not Available]	63	NA	-0.626989	143.286
TCGA-C8-A12K	TCGA.C8.A12K.01A.21R.A115.07	IM	0.772656	0	Not Performed	Not Performed	Not Performed	Not Performed	[Not Available]	80	NA	-1.14169	4.6268
TCGA-C8-A12V	TCGA.C8.A12V.01A.11R.A115.07	IM	0.846286	0	Negative	Negative	Negative	Performed but Not Available	[Not Available]	55	NA	-1.14904	11.7599
TCGA-A2-A0SX	TCGA.A2.A0SX.01A.12R.A084.07	IM	0.403126	0	Negative	Negative	Negative	Not Performed	1+	48	NA	-1.26705	41.1047
TCGA-A2-A0CM	TCGA.A2.A0CM.01A.31R.A034.07	IM	0.611518	0	Negative	Negative	Negative	Not Performed	0	40	NA	-1.32659	2.7691
TCGA-BH-A0BW	TCGA.BH.A0BW.01A.11R.A115.07	IM	0.591222	0	Negative	Negative	[Not Available]	Negative	[Not Available]	71	NA	-1.35841	9.2115
TCGA-BH-A18V	TCGA.BH.A18V.06A.11R.A213.07	IM	0.745789	0	Negative	Negative	Negative	[Not Available]	[Not Available]	48	NA	-1.4806	9.28
TCGA-AC-A2BK	TCGA.AC.A2BK.01A.11R.A21T.07	M	0.497332	0	Negative	Negative	Negative	Not Performed	[Not Available]	57	NA	NA	NaN
TCGA-AC-A2QH	TCGA.AC.A2QH.01A.11R.A18M.07	M	0.499842	0	Negative	Negative	Negative	Not Performed	[Not Available]	58	NA	NA	33.8005
TCGA-AR-A24Q	TCGA.AR.A24Q.01A.12R.A169.07	M	0.57449	0	Positive	Negative	Negative	Not Performed	[Not Available]	49	NA	NA	80.9316
TCGA-BH-A0WA	TCGA.BH.A0WA.01A.11R.A109.07	M	0.648338	0	Negative	Negative	Negative	Not Performed	[Not Available]	82	NA	NA	9.9203
TCGA-C8-A1HJ	TCGA.C8.A1HJ.01A.11R.A13Q.07	M	0.335479	0	Negative	Negative	Negative	Not Performed	[Not Available]	53	NA	NA	5.2521
TCGA-D8-A27F	TCGA.D8.A27F.01A.11R.A16F.07	M	0.652053	0	Negative	Negative	Negative	Not Performed	1+	40	NA	NA	11.6424
TCGA-D8-A27H	TCGA.D8.A27H.01A.11R.A16F.07	M	0.685414	0	Negative	Negative	Negative	Not Performed	[Not Available]	72	NA	NA	39.0311
TCGA-E2-A1LS	TCGA.E2.A1LS.01A.12R.A157.07	M	0.48249	0	Negative	Negative	Negative	Not Performed	1+	46	NA	NA	33.033
TCGA-EW-A1OW	TCGA.EW.A1OW.01A.21R.A144.07	M	0.629123	0	Negative	Negative	Negative	Not Performed	1+	58	NA	NA	47.5105
TCGA-E9-A1N8	TCGA.E9.A1N8.01A.11R.A144.07	M	0.566154	0	Negative	Not Performed	Negative	Not Performed	[Not Available]	48	NA	NA	2.3485
TCGA-E9-A244	TCGA.E9.A244.01A.11R.A169.07	M	0.632919	0	Not Performed	Not Performed	Not Performed	Not Performed	[Not Available]	54	NA	NA	47.6968
TCGA-A2-A0T0	TCGA.A2.A0T0.01A.22R.A084.07	M	0.434097	0	Negative	Negative	Negative	Not Performed	0	59	NA	-0.978703	71.0995
TCGA-D8-A142	TCGA.D8.A142.01A.11R.A115.07	M	0.537015	0	Negative	Negative	Equivocal	Negative	2+	74	NA	-1.09365	35.0598
TCGA-A7-A0DA	TCGA.A7.A0DA.01A.31R.A115.07	M	0.709801	0	Negative	Negative	Negative	Not Performed	1+	62	NA	-1.20804	14.0562
TCGA-A1-A0SK	TCGA.A1.A0SK.01A.12R.A084.07	M	0.447978	0	Negative	Negative	Negative	Not Performed	0	54	NA	-1.22437	2.2061
TCGA-A2-A0YJ	TCGA.A2.A0YJ.01A.11R.A109.07	M	0.6551	0	Positive	Negative	Negative	Not Performed	0	39	NA	-1.26535	4.0683
TCGA-A2-A0T2	TCGA.A2.A0T2.01A.11R.A084.07	M	0.320651	0	Negative	Negative	Negative	Not Performed	0	66	NA	-1.31579	8.4708
TCGA-A2-A0YE	TCGA.A2.A0YE.01A.11R.A109.07	M	0.498883	0	Negative	Negative	Negative	Not Performed	0	48	NA	-1.35144	17.1103
TCGA-BH-A18G	TCGA.BH.A18G.01A.11R.A12D.07	M	0.28833	0	Negative	Negative	Negative	[Not Available]	[Not Available]	81	NA	-1.3596	3.75
TCGA-E2-A158	TCGA.E2.A158.01A.11R.A12D.07	M	0.472649	0	Negative	Negative	Negative	Not Performed	1+	43	NA	-1.42201	4.1128
TCGA-A7-A0CE	TCGA.A7.A0CE.01A.11R.A00Z.07	M	0.406012	0	Negative	Negative	Equivocal	Negative	2+	57	NA	-1.46309	25.0869
TCGA-A1-A0SO	TCGA.A1.A0SO.01A.22R.A084.07	M	0.355417	0	Negative	Negative	Equivocal	Negative	[Not Available]	67	NA	-1.47944	2.9739
TCGA-A7-A13E	TCGA.A7.A13E.01A.11R.A12P.07	M	0.625968	0	Positive	Negative	Equivocal	Negative	2+	62	NA	-1.62048	2.5622
TCGA-BH-A0E6	TCGA.BH.A0E6.01A.11R.A034.07	M	0.28176	0	Negative	Negative	Equivocal	Negative	2+	69	NA	-1.69815	13.5514
TCGA-BH-A208	TCGA.BH.A208.01A.11R.A157.07	MSL	0.721391	0	[Not Available]	[Not Available]	[Not Available]	[Not Available]	[Not Available]	48	p.H1047R	NA	242.728
TCGA-EW-A1P7	TCGA.EW.A1P7.01A.21R.A144.07	MSL	0.563184	0.042	Negative	Negative	Equivocal	Negative	2+	59	NA	NA	75.745
TCGA-BH-A0BL	TCGA.BH.A0BL.01A.11R.A115.07	MSL	0.575356	0	Negative	Negative	Negative	[Not Available]	[Not Available]	35	NA	NA	132.829
TCGA-A7-A26G	TCGA.A7.A26G.01A.21R.A169.07	MSL	0.547777	0	Negative	Negative	Negative	Not Performed	[Not Available]	50	NA	NA	243.951
TCGA-AQ-A04J	TCGA.AQ.A04J.01A.02R.A034.07	MSL	0.423688	0	Negative	Negative	Negative	Not Performed	0	45	NA	NA	87.2739
TCGA-BH-A1FU	TCGA.BH.A1FU.01A.11R.A14D.07	MSL	0.618545	0	Negative	Negative	Not Performed	Not Performed	[Not Available]	44	NA	NA	1914.68
TCGA-AR-A1AO	TCGA.AR.A1AO.01A.11R.A12P.07	MSL	0.63821	0	Positive	Negative	Negative	Not Performed	1+	47	NA	0.0428196	393.265
TCGA-AN-A0AL	TCGA.AN.A0AL.01A.11R.A00Z.07	MSL	0.35539	0	Negative	Negative	Negative	Not Performed	0	41	NA	-1.17827	21.7391
TCGA-BH-A203	TCGA.BH.A203.01A.12R.A169.07	LAR	0.51191	0	[Not Available]	[Not Available]	[Not Available]	[Not Available]	[Not Available]	78	p.H1047R	NA	998.745
TCGA-D8-A1JG	TCGA.D8.A1JG.01B.11R.A13Q.07	LAR	0.603426	0	Negative	Negative	Equivocal	Negative	2+	62	NA	NA	2485.48
TCGA-GM-A2DD	TCGA.GM.A2DD.01A.11R.A180.07	LAR	0.606706	0	Negative	Negative	Equivocal	Negative	2+	53	NA	NA	567.704
TCGA-GM-A2DB	TCGA.GM.A2DB.01A.31R.A18M.07	LAR	0.55307	0	Negative	Negative	Negative	Negative	1+	62	NA	NA	231.171
TCGA-C8-A26X	TCGA.C8.A26X.01A.31R.A16F.07	LAR	0.589999	0	Negative	Negative	Negative	Not Performed	1+	58	p.EPVG103in_frame_delD	NA	1375.75
TCGA-C8-A26Y	TCGA.C8.A26Y.01A.11R.A16F.07	LAR	0.50964	0	Negative	Negative	Negative	Not Performed	1+	90	NA	NA	22.0285
TCGA-D8-A1JF	TCGA.D8.A1JF.01A.11R.A13Q.07	LAR	0.688711	0	Negative	Negative	Negative	Not Performed	1+	79	p.R398H	NA	2759.91
TCGA-E9-A1RH	TCGA.E9.A1RH.01A.21R.A169.07	LAR	NA	NA	Not Performed	Not Performed	Not Performed	Not Performed	[Not Available]	63	p.EP103in_frame_del	NA	1494.57
TCGA-A8-A09X	TCGA.A8.A09X.01A.11R.A00Z.07	LAR	0.599829	0	Negative	Negative	Negative	[Not Available]	1+	62	NA	1.83306	3097.59
TCGA-AO-A0J2	TCGA.AO.A0J2.01A.11R.A034.07	LAR	0.471259	0	Negative	Negative	Equivocal	Negative	2+	41	NA	1.47676	791.281
TCGA-C8-A12L	TCGA.C8.A12L.01A.11R.A115.07	LAR	0.549498	0	Negative	Negative	Equivocal	Performed but Not Available	2+	67	p.H1047R	1.34825	1884.84
TCGA-D8-A143	TCGA.D8.A143.01A.11R.A115.07	LAR	NA	NA	Negative	Negative	Negative	Not Performed	1+	51	p.H1047R	-0.601327	113.109
TCGA-BH-A0E0	TCGA.BH.A0E0.01A.11R.A056.07	LAR	0.202706	0	Negative	Negative	Negative	Not Performed	1+	38	NA	-0.873307	26.2035
