# Supplementary material for: PIK3CA mutations in androgen receptor-positive triple negative breast cancer confer sensitivity to the combination of PI3K and androgen receptor inhibitors
Source: Breast Cancer Res. 2014 Aug 8;16:406. doi: 10.1186/s13058-014-0406-x (PMC4187324; doi:10.1186/s13058-014-0406-x)
Supplement: Supplementary file 4 — Additional file 4: Table S2.: Linear normalized median-centered (log2) reverse-phase protein array (RPPA) values for triple-negative breast cancer (TNBC) cell lines. Table shows median-centered RPPA values for 179 proteins for each of the cell lines, performed in duplicate. (XLSX 195 KB) [file 13058_2014_406_MOESM4_ESM.xlsx]

## Sheet: Sheet1
Table S2. Linear nomalized median-centered (Log2) reverse phase protein array values for TNBC cell lines
				181 slides	1	2	3	4	5	6	7	8	9	10	11	12	13	14	15	16	18	19	20	21	24	25	26	28	29	30	31	32	33	34	35	36	37	38	39	40	41	42	43	45	46	47	48	49	50
				Filename	14-3-3_epsilon-M-C_GBL 9022624	4E-BP1-R-V_GBL 9022478	4E-BP1_pS65-R-V_GBL 9022479	4E-BP1_pT70-R-C_GBL 9022614	4EBP1_pT37-T46-R-V_GBL 9022480	53BP1-R-C_GBL 9022481	ACC_pS79-R-V_GBL 9022482	ACC1-R-C_GBL 9022483	AIB1-M-V_GBL 9022625	Akt-R-V_GBL 9022672	Akt_pS473-R-V_GBL 9022485	Akt_pT308-R-V_GBL 9022486	alpha-Catenin-M-V_GBL 9022627	AMPK_alpha-R-C_GBL 9022487	AMPK_pT172-R-V_GBL 9022488	Annexin_I-R-V_GBL 9022489	AR-R-V_GBL 9022490	Bak-R-C_GBL 9022491	Bax-R-V_GBL 9022492	Bcl-2-M-V_GBL 9022626	Bcl-2-R-C_GBL 9022683	Bcl-X-R-C_GBL 9022494	Bcl-xL-R-V_GBL 9022495	Beclin-G-V_GBL 9022679	beta-Catenin-R-V_GBL 9022684	Bid-R-C_GBL 9022496	Bim-R-V_GBL 9022497	BRAF-R-NA_GBL 9022618	c-Jun_pS73-R-C_GBL 9022552	c-Kit-R-V_GBL 9022553	c-Met-M-C_GBL 9022635	c-Met_pY1235-R-C_GBL 9022557	c-Myc-R-C_GBL 9022562	C-Raf-R-V_GBL 9022589	C-Raf_pS338-R-C_GBL 9022590	Caspase-3_active-R-C_GBL 9022501	Caspase-7_cleavedD198-R-C_GBL 9022502	Caspase-9_cleavedD330-R-C_GBL 9022668	Caveolin-1-R-V_GBL 9022505	CD31-M-V_GBL 9022657	CDK1-R-V_GBL 9022506	CDK4-M-C_GBL 9022653	Chk1_pS345-R-C_GBL 9022508	Chk2-M-C_GBL 9022629	Chk2_pT68-R-C_GBL 9022509
				Gene Name	YWHAE	EIF4EBP1	EIF4EBP1	EIF4EBP1	EIF4EBP1	TP53BP1	ACACA ACACB	ACACA	NCOA3	AKT1 AKT2 AKT3	AKT1 AKT2 AKT3	AKT1 AKT2 AKT3	CTNNA1	PRKAA1	PRKAA1	ANXA1	AR	BAK1	BAX	BCL2	BCL2	BCL2L1	BCL2L1	BECN1	CTNNB1	BID	BCL2L11	BRAF	JUN	KIT	MET	MET	MYC	RAF1	RAF1	CASP3	CASP7	CASP9	CAV1	PECAM1	CDC2	CDK4	CHEK1	CHEK2	CHEK2
				Probabilities (QC Score)	0.944675	0.937375	0.955061	0.940837	0.946252	0.963298	0.949282	0.951652	0.95278	0.957058	0.954886	0.958812	0.952927	0.950554	0.958827	0.954684	0.953246	0.939305	0.939566	0.92465	0.93167	0.923843	0.937607	0.941001	0.954117	0.937887	0.946739	0.942519	0.953173	0.942786	0.95124	0.943914	0.955207	0.953844	0.956352	0.942112	0.93243	0.936408	0.905988	0.950792	0.955556	0.927627	0.93445	0.94706	0.940009
				Antibody Name on Heatmap	14-3-3_epsilon-M-C	4E-BP1-R-V	4E-BP1_pS65-R-V	4E-BP1_pT70-R-C	4EBP1_pT37-T46-R-V	53BP1-R-C	ACC_pS79-R-V	ACC1-R-C	AIB1-M-V	Akt-R-V	Akt_pS473-R-V	Akt_pT308-R-V	alpha-Catenin-M-V	AMPK_alpha-R-C	AMPK_pT172-R-V	Annexin_I-R-V	AR-R-V	Bak-R-C	Bax-R-V	Bcl-2-M-V	Bcl-2-R-C	Bcl-X-R-C	Bcl-xL-R-V	Beclin-G-V	beta-Catenin-R-V	Bid-R-C	Bim-R-V	BRAF-R-NA	c-Jun_pS73-R-C	c-Kit-R-V	c-Met-M-C	c-Met_pY1235-R-C	c-Myc-R-C	C-Raf-R-V	C-Raf_pS338-R-C	Caspase-3_active-R-C	Caspase-7_cleavedD198-R-C	Caspase-9_cleavedD330-R-C	Caveolin-1-R-V	CD31-M-V	CDK1-R-V	CDK4-M-C	Chk1_pS345-R-C	Chk2-M-C	Chk2_pT68-R-C
				Antibody Origin	M	R	R	R	R	R	R	R	M	R	R	R	M	R	R	R	R	R	R	M	R	R	R	G	R	R	R	R	R	R	M	R	R	R	R	R	R	R	R	M	R	M	R	M	R
Sample description	Order	96-well PCR plate	96-well definition		X14.3.3_epsilon.M.C_GBL.9022624	X4E.BP1.R.V_GBL.9022478	X4E.BP1_pS65.R.V_GBL.9022479	X4E.BP1_pT70.R.C_GBL.9022614	X4EBP1_pT37.T46.R.V_GBL.9022480	X53BP1.R.C_GBL.9022481	ACC_pS79.R.V_GBL.9022482	ACC1.R.C_GBL.9022483	AIB1.M.V_GBL.9022625	Akt.R.V_GBL.9022672	Akt_pS473.R.V_GBL.9022485	Akt_pT308.R.V_GBL.9022486	alpha.Catenin.M.V_GBL.9022627	AMPK_alpha.R.C_GBL.9022487	AMPK_pT172.R.V_GBL.9022488	Annexin_I.R.V_GBL.9022489	AR.R.V_GBL.9022490	Bak.R.C_GBL.9022491	Bax.R.V_GBL.9022492	Bcl.2.M.V_GBL.9022626	Bcl.2.R.C_GBL.9022683	Bcl.X.R.C_GBL.9022494	Bcl.xL.R.V_GBL.9022495	Beclin.G.V_GBL.9022679	beta.Catenin.R.V_GBL.9022684	Bid.R.C_GBL.9022496	Bim.R.V_GBL.9022497	BRAF.R.NA_GBL.9022618	c.Jun_pS73.R.C_GBL.9022552	c.Kit.R.V_GBL.9022553	c.Met.M.C_GBL.9022635	c.Met_pY1235.R.C_GBL.9022557	c.Myc.R.C_GBL.9022562	C.Raf.R.V_GBL.9022589	C.Raf_pS338.R.C_GBL.9022590	Caspase.3_active.R.C_GBL.9022501	Caspase.7_cleavedD198.R.C_GBL.9022502	Caspase.9_cleavedD330.R.C_GBL.9022668	Caveolin.1.R.V_GBL.9022505	CD31.M.V_GBL.9022657	CDK1.R.V_GBL.9022506	CDK4.M.C_GBL.9022653	Chk1_pS345.R.C_GBL.9022508	Chk2.M.C_GBL.9022629	Chk2_pT68.R.C_GBL.9022509
					Median-Centered	Median-Centered	Median-Centered	Median-Centered	Median-Centered	Median-Centered	Median-Centered	Median-Centered	Median-Centered	Median-Centered	Median-Centered	Median-Centered	Median-Centered	Median-Centered	Median-Centered	Median-Centered	Median-Centered	Median-Centered	Median-Centered	Median-Centered	Median-Centered	Median-Centered	Median-Centered	Median-Centered	Median-Centered	Median-Centered	Median-Centered	Median-Centered	Median-Centered	Median-Centered	Median-Centered	Median-Centered	Median-Centered	Median-Centered	Median-Centered	Median-Centered	Median-Centered	Median-Centered	Median-Centered	Median-Centered	Median-Centered	Median-Centered	Median-Centered	Median-Centered	Median-Centered
BT20_1	586	Plate 7	A10	586	0.142188	-0.0597816	-0.0749074	-0.0390364	-0.0833889	0.794918	0.411407	-0.224453	0.22641	-0.312514	1.71178	0.496602	0.204597	0.200775	0.959778	-1.5017	-0.219573	-0.0560521	-0.0976756	-0.0829444	-0.0471083	-0.00731357	-0.16311	0.104225	0.492163	-0.072838	0.20441	-0.167586	-0.54135	-0.249901	-0.0621467	-0.113018	-0.996297	-0.416252	0.0855136	0.19577	0.077627	0.0759618	-3.98069	-0.0163094	-0.404558	-0.660277	-0.149182	0.143397	0.0357545
BT20_2	587	Plate 7	A11	587	0.173233	-0.00494528	0.0100017	0.0171277	-0.276583	0.784583	0.472408	-0.0987293	0.118474	-0.495707	1.71564	0.430261	0.20528	0.264267	0.853558	-1.30186	-0.0123097	-0.058134	-0.216684	-0.100142	0.0138281	-0.179563	-0.181617	0.0245077	0.0486041	0.0460899	0.662432	-0.0551614	-0.525944	0.00285067	-0.0890058	-0.0841915	-1.21571	-0.535178	0.305339	0.292693	0.252166	-0.204184	-3.52446	0.0990371	-0.267596	-0.619176	-0.128866	-0.0662376	-0.00127172
BT549_1	544	Plate 6	F4	544	-0.0442205	0.63076	0.746436	0.575024	1.0648	0.299746	0.200442	1.40718	-0.0856507	0.275227	1.27728	-0.109569	-0.137938	-0.476337	-0.769508	1.16395	-0.0535829	-0.111624	-0.194669	-0.24098	-0.25502	-0.211371	-0.254172	-0.129156	0.0750419	-0.0369881	-0.261807	-0.0208563	0.136006	-0.185725	-0.0244392	-0.034843	0.231472	0.222943	0.14177	-0.198803	-0.251272	-0.2202	2.71861	-0.238251	0.226276	-0.351479	0.172991	0.523246	0.0198528
BT549_2	545	Plate 6	F5	545	0.397858	0.692071	0.837814	0.588366	0.972503	0.266519	0.12303	1.30599	0.0129545	0.0855905	1.40914	0.063962	-0.0485697	-0.460284	-0.78302	1.13218	0.0862201	0.0321019	-0.0906989	-0.241878	-0.312656	-0.0730487	-0.0867225	-0.105949	-0.216374	-0.0128284	-0.027977	-0.0143788	0.372118	-0.207444	0.0377883	-0.0737162	0.433456	0.325667	0.105602	0.0652913	-0.318262	-0.247752	2.89491	-0.338166	0.156529	-0.383693	0.188306	0.316323	0.0334869
CAL120_1	496	Plate 6	B4	496	-0.169959	0.88663	0.856214	0.928514	1.38233	0.20571	-0.679715	-0.237974	0.143109	0.544604	-0.980063	-0.930371	0.00795831	0.0942357	-0.797859	1.26391	-0.105803	-0.179233	0.0830664	0.426104	0.262297	0.183209	0.258035	-0.25362	0.0947827	-0.0138798	-1.31037	-0.0543815	0.715319	0.116857	0.0613629	-0.0324173	0.668674	0.118291	0.128947	-0.291246	-0.805389	0.444038	1.73742	-0.268022	-0.0510307	-0.384535	0.172659	-0.118087	0.0324284
CAL120_2	497	Plate 6	B5	497	-0.0891009	0.925274	0.953894	1.00708	1.26316	0.200113	-0.586976	-0.152916	0.215535	0.52526	-0.96587	-0.380689	0.0849048	0.0679203	-0.819525	1.21481	-0.259221	0.00501571	-0.0538028	-0.100877	0.333376	0.104942	0.273552	-0.181993	0.0847322	-0.135068	-0.836486	-0.124288	0.707349	0.218648	0.145774	-0.0351979	0.743011	0.233975	0.256444	-0.136976	-0.633494	0.486481	1.4623	-0.270791	0.016422	-0.345666	-0.157984	-0.287606	0.0239202
CAL148_1	514	Plate 6	C10	514	0.0853522	0.621542	0.976132	0.165516	0.947762	0.833813	-0.362136	0.352135	0.791342	0.120017	3.35642	2.09979	-0.0277059	0.120414	-0.809098	-3.25238	1.21953	-0.221423	0.449181	-0.458612	-0.563324	-0.405939	-0.352729	-0.0825778	0.377655	0.10718	0.692152	0.122118	-0.527565	2.04343	-0.0415081	-0.0762471	0.249446	0.142045	-0.777409	-0.417293	-0.403853	-0.552219	-3.22793	0.220095	-0.0775432	-0.532926	0.272155	0.0354226	-0.482654
CAL148_2	519	Plate 6	D3	519	0.00129111	0.182962	0.638624	0.19755	0.439985	0.94185	-0.244391	0.363313	0.618015	0.481785	3.20069	1.86009	0.245076	0.114191	-0.74634	-4.34755	1.48191	-0.0421816	0.391295	0.021774	-0.319723	-0.101877	-0.118361	0.0461582	0.464841	-0.00105292	0.674466	0.303599	-0.323904	2.97446	0.0266503	0.00881194	-0.13264	0.355467	-0.357896	-0.11545	-0.31987	-0.686466	-3.19499	0.151862	0.322849	-0.040682	0.312765	-0.0290753	-0.333308
CAL51_1	424	Plate 5	D4	424	-0.0701144	-0.374358	0.262807	-0.0803482	-0.168881	0.532903	-0.0817304	0.0737415	0.0545558	-0.675151	1.14041	-0.156545	-0.0435635	-0.367718	0.0278171	-1.60066	-0.288599	-0.0734323	-0.0164135	0.770299	0.583541	-0.181253	-0.193093	0.226295	-1.14995	-0.351	0.0389897	-0.0208563	-0.491774	-0.368111	0.241141	0.0673298	-0.272265	-0.0835372	0.113818	-0.24396	-0.536491	-0.219567	-2.27443	0.437323	0.147282	0.449928	-0.416054	0.0114745	-0.267797
CAL51_2	425	Plate 5	D5	425	-0.0161156	-0.259339	0.469697	-0.0668136	-0.0253717	0.797932	-0.0183539	0.350238	-0.0865579	-0.72689	1.32289	0.0486407	0.128801	-0.140935	0.279876	-1.36692	0.109928	0.0870941	0.252479	0.541231	0.50322	0.0706467	0.110147	-0.090163	-1.2778	-0.0244531	0.367649	-0.223588	-0.362345	-0.0836964	-0.142925	0.150887	-0.124738	-0.34677	0.0579808	-0.0142484	-0.516771	-0.208362	-1.93846	0.543605	0.298374	0.419862	-0.281409	-0.0732112	-0.18873
CAL851_1	564	Plate 6	G12	564	-0.0452824	-0.162392	-0.24969	0.116242	-0.287036	-0.298341	1.24172	0.393758	0.189869	0.153505	-2.19956	-1.06005	0.451272	0.273342	0.330842	-0.0155448	-0.111564	0.0242787	-0.107855	-0.546768	1.59467	-0.0523862	0.107718	-0.247118	1.53989	0.0786632	-0.432698	-0.0367983	-0.020124	0.0599272	0.114744	0.0975929	-0.288725	-0.270279	-0.347518	-0.089392	-0.662818	0.688831	0.206755	0.118645	-0.267478	0.123606	-0.129585	-0.0182839	0.0183508
CAL851_2	565	Plate 6	H1	565	-0.0930656	-0.175466	-0.211696	0.00111904	-0.487306	-0.517451	0.979035	0.138847	0.17202	-0.0374154	-2.14644	-1.23026	0.396709	0.236832	0.361563	-0.166746	-0.1519	0.0463133	-0.140024	-0.497246	1.42959	0.0293578	0.0262771	-0.27779	1.3955	0.174971	-0.428315	-0.0886477	-0.00304028	0.11432	0.0695886	0.0857149	-0.292753	-0.314229	-0.41204	-0.0886766	-0.398972	0.647206	0.642125	0.0487142	-0.317668	0.186036	-0.156757	-0.460326	0.0458042
DU4475-S_1	396	Plate 5	A12	396	-0.0773375	0.331311	0.344326	0.125216	0.576936	0.277991	1.10864	0.45053	-0.493234	1.21774	-2.51103	-1.57823	-0.281121	-0.18964	0.782009	-4.97092	-0.217037	0.175893	0.164115	0.168269	0.628063	-0.209834	-0.203658	-0.18177	1.38905	0.0240451	0.967462	0.266583	-0.678112	-0.33032	0.830831	-0.000714762	-1.15116	0.0632908	-0.379255	0.899731	0.781262	-0.400131	-3.86811	0.202234	-0.0834042	-0.490627	-0.323409	-0.501264	-0.249523
DU4475-S_2	397	Plate 5	B1	397	0.0145079	0.328528	0.330724	0.0835219	0.33372	0.0223165	0.913699	0.273067	-0.423537	0.974719	-2.05764	-1.56337	-0.375696	-0.262478	0.699854	-3.49069	-0.143751	0.0891865	0.0908551	0.439455	0.871952	-0.283427	-0.29846	-0.252904	1.22159	-0.0150945	0.773693	0.186331	-0.735221	0.128487	0.724174	-0.0818273	-1.04176	-0.0407255	-0.240892	0.810192	0.607034	0.462048	-2.50395	0.138864	-0.0818202	-0.630327	-0.284138	-0.140481	-0.242347
HCC1143_1	422	Plate 5	D2	422	-0.125177	-0.818965	-0.731638	-0.399149	-0.574396	0.22775	-1.11886	-1.84214	0.427589	-0.0512841	-1.33471	-0.403957	0.399275	-0.483928	-0.368522	-1.10184	0.127837	-0.416219	-0.542241	0.0766892	0.964572	-0.337307	-0.359071	0.282632	1.35386	-0.364285	0.635512	-0.370159	0.198012	2.63333	2.16027	-0.41161	1.00554	-0.474574	-0.449154	0.0971089	-0.595186	-0.152566	1.55469	0.642435	-0.607037	0.503417	-0.715392	0.375494	-0.212738
HCC1143_2	423	Plate 5	D3	423	-0.389475	-0.627882	-0.724673	-0.39493	-0.182374	0.492563	-0.927775	-1.73041	0.0334673	0.00502159	-1.14363	-0.00786032	0.133263	-0.292845	-0.111005	-1.04476	-0.37087	-0.373577	0.390916	0.139374	-0.0374345	0.22119	-0.167988	-0.37775	1.40236	-0.0710228	0.501256	-0.238124	0.936113	0.611572	2.28873	-0.0566806	1.226	-0.428568	-0.355669	-0.119902	-0.404103	0.0385172	1.56855	0.554774	-0.509567	1.21151	0.225952	0.34673	-0.219786
HCC1187_1	418	Plate 5	C10	418	0.458187	-0.586966	-0.866751	-0.280943	-0.848569	-0.20004	0.40484	0.0286849	-0.406162	0.163843	0.221354	-0.500716	-0.208749	-0.62034	-0.138143	-2.13051	0.632866	0.560158	-0.00612194	0.280046	0.00919375	-0.260262	0.102589	0.0476432	0.43013	0.114226	0.076946	0.1431	0.0941118	3.41526	0.268183	0.263283	0.591041	0.068759	-0.176791	0.308179	0.149847	-0.633893	-2.64764	-0.910817	0.143604	0.573526	0.0603598	-0.0392049	0.198358
HCC1187_2	419	Plate 5	C11	419	0.0615048	-0.151209	-0.61692	-0.103632	-0.522609	-0.151171	1.025	0.542205	-0.248273	1.12743	1.13224	0.0688139	-0.32438	-0.240731	0.332832	-0.988055	0.859376	0.0984248	0.169454	0.273682	0.0236531	-0.190509	-0.337807	-0.0253827	0.902127	-0.0787637	0.211344	-0.0672561	-0.291508	4.13393	-0.0687414	-0.0510741	0.42081	0.383923	-0.150192	-0.00104049	-0.13289	-0.570371	-3.30903	-0.517818	0.690385	-0.449474	0.0970306	0.568184	-0.0203465
HCC1395_1	538	Plate 6	E10	538	-0.0275712	0.31569	0.52138	-0.505737	0.161697	0.0686234	-1.08148	-0.440706	0.564866	0.357672	1.70182	1.3348	-0.128355	0.0618361	-0.614085	-0.161188	-0.335101	-0.556714	-0.0204454	-0.0251404	-0.199058	-0.361553	-0.44623	0.179072	0.284332	0.00047345	-0.540901	0.111472	0.321081	-0.408944	0.00291421	-0.384686	0.289907	0.0113909	0.0439694	-0.211722	-0.227797	0.473705	1.02546	-0.689436	0.175954	0.276734	0.0452874	0.726383	0.285586
HCC1395_2	539	Plate 6	E11	539	0.0014298	-0.247661	0.286957	-0.09617	0.000477134	0.687245	-1.26071	-0.94763	0.399285	0.574789	1.65526	1.1777	0.141578	-0.109854	-0.898832	-0.780024	0.687825	-0.0039622	-0.627812	-0.66725	-0.477881	-0.0327868	-0.157835	0.15594	0.659164	-0.128716	-0.483965	0.352002	-0.223778	-0.392575	-0.0223674	-0.109959	0.474721	0.202533	0.269646	-0.118724	-0.748339	0.164442	1.64378	-0.496347	-0.117016	0.405679	0.0314376	0.85892	0.68109
HCC1599-S_1	300	Plate 4	A12	300	-0.126478	0.874457	-0.0995805	0.328784	0.15118	-0.00672269	1.08835	0.391048	-0.391486	-0.269632	-1.31362	-0.276351	-0.074175	0.650714	1.27562	-1.41009	0.595697	0.326128	-0.0317553	0.535439	0.523389	0.253626	0.33105	0.0021428	-1.22071	0.366725	2.04584	-0.110198	0.221365	6.58154	-0.258459	-0.136259	0.862392	-0.0894807	-0.780907	0.470892	0.0137021	-0.667922	-3.54204	-0.217988	0.812197	0.404592	0.30339	0.227404	0.0436907
HCC1599-S_2	301	Plate 4	B1	301	-0.314342	0.907169	-0.0921288	0.320305	0.213273	-0.0210585	1.00147	0.317222	-0.301635	-0.199474	-1.2554	0.153027	-0.125628	0.745221	1.17086	-1.39337	0.502999	0.379748	-0.0518822	0.518619	0.543676	0.328956	0.359238	0.0477379	-1.3394	0.380085	1.88122	-0.0208563	-0.286212	6.11926	-0.134193	-0.0460533	0.83552	-0.0924916	-0.895125	0.59701	0.00482652	-0.533399	-3.2278	-0.277984	1.01292	0.432013	0.427035	0.116576	0.00127172
HCC1806_1	420	Plate 5	C12	420	-0.126432	-0.634012	-0.80944	-0.403395	-0.967205	-0.579517	-0.00400705	-0.161594	0.328434	-0.61085	0.462517	0.409065	0.455625	-0.39157	0.24105	1.1877	0.00325368	-0.764566	-0.84009	-0.282943	0.103573	-0.167542	-0.528652	-0.11158	0.404119	-0.52002	-0.739056	0.351493	0.252988	-0.478583	0.353101	-0.682967	0.28369	0.411748	0.858146	-0.149247	-1.05569	2.19325	-0.163845	-0.383555	-0.350622	0.736143	-0.444635	-0.196498	-0.273204
HCC1806_2	421	Plate 5	D1	421	0.296877	-0.795173	-0.900142	-0.376082	-0.822291	-0.0178878	-0.239763	-0.705925	-0.133117	-1.05586	0.148322	0.394877	0.412113	-0.128403	0.0104544	0.318408	0.151422	0.35094	-0.327696	0.0726393	0.0648926	0.0383861	0.342432	-0.117948	-0.0561417	0.31402	-0.03363	0.0262827	0.903406	0.261647	0.147112	0.355576	0.75698	0.0237508	0.392478	0.21283	-0.182262	1.53877	1.45688	-0.997739	-0.175368	1.78436	0.118535	-0.432313	0.159597
HCC1937_1	540	Plate 6	E12	540	-0.196823	-0.606599	-0.837059	-0.482917	-0.690318	-0.310436	0.110519	-0.111053	0.156462	-0.591197	0.319098	0.244638	0.457951	-0.365214	0.122006	1.04296	-0.127849	0.107941	-0.386784	-0.539283	-0.19484	0.125302	0.108798	-0.329756	0.824544	0.016595	0.241818	-0.0335769	0.149288	-0.419297	-0.0205225	-0.0636705	0.308451	-0.0726261	0.170798	-0.300237	-0.544958	1.40717	0.569596	-0.0251406	-0.130684	1.16844	0.318445	0.328821	0.202528
HCC1937_2	541	Plate 6	F1	541	-0.0325714	-0.890845	-0.732399	-0.303989	-0.768159	-0.376532	0.213137	-0.0351565	0.140128	-0.716988	0.516678	0.13431	0.388593	-0.368758	0.130798	1.05971	-0.126908	0.136559	-0.358157	-0.560138	-0.258917	0.112492	0.216654	-0.366003	0.76356	0.0979221	0.154889	-0.165735	0.0728707	-0.324744	-0.0727656	-0.00687307	0.339241	-0.0535615	0.183535	-0.240123	-0.611484	1.28952	0.626193	-0.133379	-0.176672	1.08031	0.361457	0.243678	0.25146
HCC38_1	566	Plate 6	H2	566	-0.20261	0.256998	0.610276	0.310224	0.5126	0.0713934	0.813546	0.466574	-0.252189	-0.0630795	0.865025	0.216183	0.114314	0.2342	0.855072	0.0395796	-0.132893	0.22634	-0.118576	-0.221503	0.076802	0.0759464	-0.147877	-0.122757	0.734457	-0.101377	-0.386535	-0.0156454	0.53214	-0.102622	0.0231381	-0.00543912	0.853191	0.42492	0.022919	0.507517	-0.348151	-0.286098	-0.0849131	-0.096004	-0.455336	-0.349799	0.0644058	-0.682178	0.0200476
HCC38_2	567	Plate 6	H3	567	-0.153189	0.372391	0.856197	0.400644	0.642259	0.0900159	1.32329	0.587442	-0.246643	-0.0118814	0.469852	0.099347	0.0903286	0.247489	1.17634	0.111993	-0.0987294	-0.139899	-0.248596	-0.175182	0.134517	-0.0472831	-0.127878	-0.119607	0.733105	-0.0496564	-0.691371	-0.175845	0.518136	-0.182546	-0.188396	0.0045833	0.889219	0.507633	-0.0702222	-0.144626	-0.539102	-0.198915	0.140172	-0.132449	-0.265412	-0.325234	0.175333	-0.578356	-0.021234
HCC70_1	520	Plate 6	D4	520	0.0274616	-0.35886	-0.331855	-0.306902	-0.183949	-0.261205	0.564778	0.0555666	-0.132613	-0.087667	1.49079	1.53821	0.458941	0.851568	0.356934	1.85284	-0.0019174	0.0143255	0.914969	-0.382701	-0.548794	-0.320582	-0.181341	0.107322	0.665858	0.0776901	0.77428	-0.0208563	0.678561	1.78065	0.0197415	-0.0237203	0.00348278	-0.340182	-0.18511	-0.220704	0.408531	0.363432	-2.38044	-0.562172	0.583087	0.0191543	-0.0317814	0.900036	0.103421
HCC70_2	521	Plate 6	D5	521	-0.0628493	-0.45112	-0.452284	-0.218515	-0.337144	-0.403626	0.595588	0.00186652	-0.164773	-0.181421	1.37803	1.15937	0.426559	0.550491	0.542046	1.56217	0.201992	-0.132768	0.725848	-0.417897	-0.510738	-0.0936759	-0.384098	0.0538059	0.744299	0.283969	0.730591	0.133246	0.602565	1.76018	-0.239893	-0.10655	0.0195798	-0.466713	-0.117931	-0.162676	0.178085	0.221668	-2.01825	-0.503009	0.128231	-0.0133088	0.0623597	0.674209	0.258683
HDQP1_1	492	Plate 6	A12	492	-0.0621669	-0.63998	-0.780701	-0.110043	-0.671239	1.03961	-0.510652	-0.20258	0.273529	-0.191777	-1.09614	-0.324839	0.281939	0.113174	-0.0104544	-1.15711	-0.173569	0.0666745	-0.0335224	0.11665	-0.152863	0.157814	0.295612	-0.116989	0.759636	-0.177907	0.109317	0.0657047	0.0887091	-0.0401333	0.332203	-0.0716632	0.332084	-0.687808	-0.320205	-0.0938836	-0.342699	0.105525	2.53862	-0.323656	-0.270875	0.657617	-0.10307	0.629414	0.299252
HDQP1_1	588	Plate 7	A12	588	0.209091	-0.629387	-0.601242	0.0704755	-0.56972	0.655088	0.362663	-0.0181867	-0.263517	0.0481739	0.00822244	0.0600178	0.0209352	-0.140086	0.349127	-0.186207	-0.385205	-0.0475454	-0.533823	0.210003	0.441573	-0.165229	0.13492	0.0758362	0.365314	-0.156521	-0.287611	-0.0669167	-0.0242634	0.267149	0.138721	-0.0715864	0.114497	-0.428314	-0.315953	-0.288126	-0.4361	-0.0462668	2.36496	0.0602438	-0.449578	-0.360496	-0.441717	0.447019	0.212801
HDQP1_2	493	Plate 6	B1	493	-0.151952	-0.240516	-0.826409	0.136948	-0.886873	1.00811	-0.539594	-0.17667	0.280714	-0.292279	-1.37655	-0.510663	0.253028	0.101275	-0.0514376	-1.09822	-0.137269	0.143849	-0.11165	-0.0647026	-0.100611	0.0875684	0.247567	-0.0557542	0.724843	-0.074047	0.0295594	0.0208508	0.033929	0.373764	0.267614	0.0399686	0.313382	-0.672606	-0.270481	-0.402222	-0.68114	0.174722	2.47528	-0.215474	-0.341702	0.713054	-0.316939	0.381339	0.260183
HDQP1_2	589	Plate 7	B1	589	-0.0130866	-0.546596	-0.445086	-0.0818972	-0.538716	0.728451	0.335157	-0.049059	-0.309323	-0.121124	0.0873183	0.0198243	0.0896801	-0.0948417	0.526868	-0.0344337	-0.0863596	0.0714778	-0.198049	-0.0171563	0.993064	0.361327	0.310121	-0.00350523	0.17466	0.016621	-0.130733	0.133223	-0.263186	-0.138997	0.206811	0.090268	-0.179008	-0.656967	-0.359307	0.285767	-0.53383	-0.0784332	2.22684	-0.237672	-0.511994	-0.262338	-0.294668	0.311419	0.423436
HMLE_1	516	Plate 6	C12	516	-0.080572	-0.142343	-0.349728	-0.182115	-0.543893	0.330817	-1.10442	0.113035	-0.0693317	-1.04102	-1.85811	-0.635064	0.785423	-0.519863	-0.663136	-0.508087	-0.0396619	0.203885	-0.298524	-0.0130157	-0.513333	-0.029716	-0.432905	-0.0300309	1.40888	-0.544331	-0.655375	-0.115773	2.51477e-05	-0.265715	0.602624	0.0169785	1.63443	-0.602628	0.0055156	-0.336168	-0.180466	0.665993	1.29174	0.998721	-0.116272	0.052365	-0.294352	-0.286741	0.0388818
HMLE_2	517	Plate 6	D1	517	-0.00276955	0.850019	-0.165033	-0.388046	-0.542429	0.00672269	-1.68481	-0.199631	-0.320785	-0.985751	-1.98033	-1.16671	1.02421	-0.880492	-0.833737	-0.3406	0.0867085	0.211383	0.117803	-0.155301	-0.927145	-0.202311	-0.198346	0.00922124	1.53197	-0.0658114	-0.706664	-0.344518	0.159885	-0.152686	-0.161041	0.0860532	1.71181	-0.681072	0.107034	-0.118856	-0.079884	0.762927	0.924066	1.08299	-0.18416	0.21552	-0.208965	-1.0014	-0.345175
HS578T_1	466	Plate 5	G10	466	0.0125217	0.235505	0.544296	0.452848	0.570521	-0.106833	0.288397	-0.0544505	-0.111715	0.279656	0.64043	0.0386164	0.319692	0.479064	0.859326	0.00533619	0.816429	-0.0562442	0.0789074	-0.454555	-0.59224	0.0424566	0.034509	0.0218563	1.53648	0.0513542	-0.859753	0.118272	0.973006	-0.166876	0.262334	-0.070111	0.0249207	0.161943	-0.317711	-0.229883	-0.237539	-0.0493873	1.98886	-0.345736	-0.0256911	-0.783278	0.174517	-0.173639	-0.118953
HS578T_2	467	Plate 5	G11	467	0.102474	0.380603	0.740616	0.707825	0.730373	0.0707012	0.283748	-0.0192468	-0.0397074	0.34657	0.966459	-0.499242	0.450425	0.357299	0.965813	0.225553	0.753044	0.0503833	-0.145251	-0.572399	-0.558529	0.164075	-0.048452	0.0189004	1.33949	0.0623032	-1.10274	-0.0718016	0.854035	-0.171183	0.108749	-0.0920963	0.0909202	0.133362	0.132844	-0.07228	-0.494285	-0.0850774	1.09747	-0.339681	-0.343843	-0.674471	0.228426	-0.124316	-0.130781
MCF10A_1	400	Plate 5	B4	400	0.0716689	-0.931841	-1.08785	-0.233496	-1.18304	0.436948	-0.797613	-0.815286	0.590159	-0.243014	-2.29757	-1.34709	0.537058	-0.44364	-0.519797	1.28827	0.0273051	0.143476	0.462037	-0.0523574	-0.642588	0.221912	0.304109	0.250115	0.405132	-0.00696908	-0.586778	-0.137066	0.798063	0.0683712	0.163176	0.112334	-0.596129	-0.560292	-0.148558	0.00913265	0.0869938	2.7442	0.500815	1.00503	-1.19806	-0.086506	-0.294985	0.433259	-0.0175502
MCF10A_2	401	Plate 5	B5	401	0.0805342	0.0742572	-1.05546	-0.465385	-0.961075	0.316491	-0.709339	-0.599384	0.207999	-0.443191	-1.77582	-0.532988	0.311253	-0.506064	-0.653717	0.914299	0.0823527	-0.0300462	0.181107	0.299839	0.063113	-0.101727	0.019945	0.042576	0.487227	-0.0933767	-0.529556	-0.229529	0.397498	0.122164	0.290798	0.0619746	-0.578172	-0.462261	-0.243442	-0.0451855	0.0165043	2.37212	0.79477	0.557675	-0.587124	-0.758826	-0.305898	0.39148	-0.21772
MDAMB157_1	448	Plate 5	F4	448	0.00886516	0.430564	1.15408	0.21828	1.12102	0.165797	0.0248636	-0.575971	0.075249	1.94686	-1.61727	-1.08148	-0.54785	0.386113	1.03835	0.580558	-0.0855574	-0.205841	-0.140222	0.223061	-0.125426	-0.0136738	-0.243428	-0.132709	-0.575275	-0.0980623	-0.422936	0.298816	-0.0470765	3.10882	0.204192	-0.0777488	-0.559764	0.952536	0.327148	-0.28849	0.677307	0.0402729	-0.164804	0.0255359	-0.263792	-0.628942	0.132172	0.203679	-0.0568983
MDAMB157_2	449	Plate 5	F5	449	0.0944666	0.529029	1.14005	0.64142	1.08661	0.23597	-0.0670789	-0.452698	-0.165629	1.97981	-1.5735	-1.00778	-0.319174	0.406335	1.12451	0.518952	0.143767	0.00188258	-0.20038	-0.254525	-0.116178	-0.00268673	0.00215322	-0.127249	-0.479069	0.093451	-0.35142	0.135475	-0.0817961	3.34828	-0.0402938	-0.0124553	-0.47064	0.961908	0.431734	0.10026	0.455197	-0.0408315	0.100367	0.0988666	-0.270193	-0.665618	0.00630581	0.0883528	-0.0626335
MDAMB231_1	442	Plate 5	E10	442	0.0494648	0.00494528	-0.465338	0.195272	-0.175467	-0.787605	0.0270521	0.0186088	0.0368615	0.49288	-2.19716	-1.43038	-0.0111818	-0.119747	-0.0141354	0.857741	-0.0130324	-0.0893817	0.170085	0.281966	-0.0250893	0.147285	0.451082	0.351253	-1.22316	-0.0424523	-0.286784	0.101777	0.061917	-0.183461	0.152673	-0.0584001	0.0105086	0.149428	0.077513	-0.0339559	0.077203	0.0583035	0.906886	0.164093	-0.047979	-0.194163	-0.109172	-0.444783	-0.116105
MDAMB231_2	443	Plate 5	E11	443	0.150707	-0.0413523	-0.278871	0.189198	-0.0489933	-0.529556	0.374659	0.0519524	-0.0212325	0.575797	-2.27382	-1.39539	-0.189455	0.0683041	0.0968825	0.932008	0.040498	0.0957564	0.266365	0.213994	0.00140418	0.25601	0.495315	0.0833752	-1.2517	-0.00612835	-0.169968	-0.148953	0.399885	-0.032416	-0.0176373	-0.169548	0.097988	0.0653568	-0.0868249	0.00164266	0.200231	0.100866	1.11602	0.0804601	-0.0535368	0.108904	-0.049201	-0.329631	-0.0589044
MDAMB436_1	444	Plate 5	E12	444	0.112971	-0.241965	-0.0286065	-0.223911	-0.000477134	0.786178	0.28262	0.135911	-0.0415871	0.252007	1.63516	0.211447	-0.097849	0.456651	0.620784	0.875246	-0.0726602	-0.146883	-0.317462	-0.18931	-0.136112	-0.127025	0.0846977	0.00893995	-0.614422	-0.274726	-0.0695786	0.110918	0.320834	-0.0781977	-0.0340752	-0.149461	0.338504	0.618203	0.717044	-0.173289	-0.502382	2.64269	-2.20337	0.323544	0.121756	-0.774104	-0.12983	0.818643	0.231595
MDAMB436_2	445	Plate 5	F1	445	0.104268	-0.188713	0.0266591	-0.270936	0.167807	0.980883	0.294435	-0.0139707	-0.113873	0.386978	1.83248	0.108869	-0.365146	0.391472	0.79468	0.948957	-0.0974701	-0.105259	-0.209281	-0.127364	-0.123436	-0.0668415	0.13233	-0.075683	-0.463074	-0.164706	0.100907	0.193666	0.308864	0.0349001	-0.247964	-0.191644	0.0095804	0.705016	0.544695	-0.314531	-0.609594	2.70297	-2.27864	0.281702	0.0202231	-0.666882	0.0540342	0.978866	0.146742
MDAMB453_1	590	Plate 7	B2	590	-0.130069	1.09811	1.10227	0.374198	1.41227	0.631427	1.41356	0.846855	-0.173843	1.30091	3.55729	2.41173	-0.400728	-0.140495	-0.207688	-4.99766	4.40292	-0.054565	0.176584	-0.335922	-0.333327	0.0661319	0.0466295	0.0236177	-2.26429	0.0347119	0.211058	-0.0208563	-0.457561	-0.0353358	-0.189541	-0.0885209	-0.75167	-0.0924996	-0.316542	-0.0909802	-0.452609	-0.491618	-4.05354	-0.102684	0.052544	-0.568223	0.243116	0.777266	0.0303004
MDAMB453_2	611	Plate 7	C11	611	-0.0156019	1.05942	1.01519	0.414648	1.31928	0.635531	1.37971	0.867165	-0.19131	1.39972	3.3492	2.34275	-0.324289	-0.0906605	-0.199339	-4.7436	4.37243	0.0856604	-0.0830107	-0.38201	-0.421367	0.059581	-0.0243325	0.0209172	-3.14327	-0.0276803	0.367497	0.0335835	-0.39927	0.120099	-0.138177	0.0983896	-0.916727	-0.38253	-0.140647	0.0514074	-0.23379	-0.783097	-3.891	-0.0272412	0.0802269	-0.677269	0.265411	0.807289	0.209855
MDAMB468_1	446	Plate 5	F2	446	-0.192709	0.0783438	0.512884	0.00390987	0.131764	-0.778758	-0.48359	-0.923915	0.146809	-0.23875	1.65601	0.230603	-0.30017	-0.384347	-0.416904	0.193623	-0.189239	0.0210714	-0.0354162	0.33793	0.269552	0.0244209	-0.293174	0.0926982	-0.547974	0.0713214	0.0514015	-0.0208563	-0.315848	1.24919	0.0110042	-0.0787924	0.473716	-0.14661	-0.0786238	-0.416375	-0.568997	-0.601873	-1.77015	-0.246357	0.0670532	0.163603	0.0604466	0.132879	-0.005467
MDAMB468_2	447	Plate 5	F3	447	-0.123035	0.0656768	0.533509	0.0325966	0.180599	-0.94158	-0.510556	-0.820001	0.195579	-0.282313	1.74034	0.254301	-0.20588	-0.305274	-0.306115	0.192621	-0.204677	-0.0553012	-0.0792321	0.329186	0.202399	-0.0714475	-0.176262	-0.092702	-0.400153	-0.0796381	0.0499736	0.467202	-0.105487	0.427615	0.0209308	0.094357	0.396588	-0.146448	-0.121673	-0.123588	-0.471479	-0.497921	-1.58931	-0.313386	0.0424068	0.166302	-0.122428	0.222293	-0.131386
MFM223_1	468	Plate 5	G12	468	-0.214588	1.4533	2.24425	0.907432	2.0428	-0.457555	-0.596601	-0.981906	0.247535	-0.676482	1.71848	-0.0836799	0.0370619	0.302344	0.599348	1.7896	2.8738	-0.196494	-0.422712	-0.091929	-0.187293	-0.0469502	-0.0444823	-0.0159568	-0.297021	-0.274299	0.00853236	0.0785826	-0.159305	-0.239225	-0.217039	-0.153259	0.611841	0.471604	0.533339	-0.359659	-0.658931	-0.0701252	-4.44323	0.355639	0.107504	-0.153485	-0.183183	0.961915	0.587972
MFM223_2	469	Plate 5	H1	469	-0.364431	1.57138	2.34402	1.05746	2.03457	-0.374451	-0.679285	-1.03171	0.352749	-0.502107	1.74897	-0.0303392	0.0955401	0.420563	0.693081	1.9499	2.94258	-0.200657	-0.685846	-0.0839207	-0.182594	0.0409756	-0.131998	-0.158364	-0.386133	-0.117249	0.0699693	0.181308	-0.279683	-0.294822	-0.288471	-0.153757	0.525441	0.542402	0.269133	-0.10556	-0.751512	0.144785	-4.03356	0.393696	0.086545	-0.0104285	-0.0977194	1.23204	0.503183
SUM149_1	542	Plate 6	F2	542	-0.00129111	0.418258	0.0483465	0.011115	-0.0541343	-0.52055	-0.340326	-0.4482	-0.00865779	-0.197585	-0.0491714	0.0849666	-0.163849	0.281032	0.367471	-0.0172904	0.135524	-0.0871932	-0.227995	0.0128053	0.579456	0.0387864	-0.0523013	0.214841	-0.768508	-0.293389	-0.752221	-0.109667	1.05873	-0.256371	-0.0489345	0.164255	0.750199	-0.178112	0.411686	-0.451618	-0.50435	-0.140498	0.386082	0.367426	0.307652	0.355618	-0.0541871	-0.450812	0.148256
SUM149_2	543	Plate 6	F3	543	-0.257455	-0.276325	-0.707613	-0.227695	-0.405524	-0.429112	-0.50344	-0.861804	-0.031541	-0.730207	-0.583801	0.80127	-0.28568	0.567042	0.411353	0.0963866	0.0429284	0.297779	-0.230992	0.0117638	0.234552	0.352152	0.33755	0.1031	-0.89544	-0.0750297	-0.79444	-0.0564261	1.47462	0.409392	0.0831001	0.0632277	1.13983	-0.0425764	0.51553	-0.0608569	-0.0137043	-0.528779	0.790481	0.441886	0.450758	0.898555	-0.332033	-0.662345	0.0765514
SUM159_1	562	Plate 6	G10	562	-0.242014	0.189753	0.359591	0.342357	0.13705	-0.218212	0.118522	-0.157416	0.588987	-0.294235	-2.00447	0.177621	-0.105833	0.0276366	0.264969	-0.886911	0.0737388	0.0474469	-0.0981072	0.234995	0.0291762	-0.0229837	-0.084967	-0.230679	-0.301027	0.118838	-0.463883	-0.0308365	0.58152	-0.384699	0.0213963	0.11655	0.963522	0.416323	0.371289	0.0918849	-0.195072	-0.242271	0.624506	-0.319087	0.567496	0.38032	-0.00745564	0.290574	0.0340754
SUM159_2	563	Plate 6	G11	563	-0.214811	0.253214	0.549513	0.26709	0.296547	-0.222283	0.280625	0.338921	0.302078	-0.170792	-1.95844	0.00786032	-0.157088	0.093763	0.244467	-0.752942	0.21859	0.0791362	-0.0965269	-0.0891372	-0.120254	-0.0246956	-0.11165	-0.0678308	-0.39772	-0.0629877	-0.601862	0.000755142	0.345569	-0.0374305	0.0177946	0.200888	0.946781	0.305793	0.435563	0.12232	-0.35968	-0.225226	1.42107	-0.365256	0.503157	0.382216	-0.0326259	0.549124	0.0781159
SUM185_1	470	Plate 5	H2	470	-0.0286839	0.38864	0.147626	0.405105	0.399374	-0.105562	0.276057	0.125539	-0.0242529	1.84831	0.42772	-0.357246	0.263884	0.176679	0.49075	-1.17618	3.38442	-0.0487902	0.210203	0.268257	-0.0945447	0.235555	0.254003	-0.0505034	0.718649	0.00738739	0.746217	0.218358	-0.29771	0.0822456	-0.0751486	0.0113793	-0.207853	-0.0414875	-0.151382	-0.106132	-0.0585017	-0.419476	-3.81637	0.9651	-0.105162	-0.453115	-0.243662	0.283737	0.159165
SUM185_2	471	Plate 5	H3	471	0.00945053	0.348895	0.192099	0.446262	0.392665	-0.112818	0.951486	0.143693	-0.0848831	1.88765	-0.00822244	-0.601928	0.190719	0.117734	0.69663	-1.09028	3.12321	-0.0751671	0.0965727	0.276383	-0.129446	0.0768666	0.225447	-0.0153732	0.570499	-0.109346	0.686452	0.217986	-0.280464	0.13116	-0.0109157	-0.0147672	-0.245301	-0.0980507	-0.268648	-0.180247	-0.155947	-0.398182	-3.57441	0.881475	-0.0795423	-0.526208	-0.254753	0.292349	-0.05623
SW527_1	494	Plate 6	B2	494	0.133707	0.404019	0.413129	0.18719	0.428215	-0.0935064	0.172943	0.347794	0.185992	-0.00502159	-1.13291	-0.17795	0.357442	-0.0160242	-0.421505	-0.969037	-0.0375105	-0.0686228	0.0875283	0.00663559	-0.00259029	0.191641	0.142068	-0.0788972	2.424	0.0333344	-0.129376	-0.165242	0.185073	0.0068784	0.248403	0.133163	1.43038	-0.11555	-0.220539	-0.00729645	0.0427396	-0.52151	-2.07728	-0.0201912	0.310896	0.0212861	0.644488	-0.183104	0.167206
SW527_2	495	Plate 6	B3	495	0.145448	0.11951	0.368998	0.150712	0.441515	-0.0345218	-0.133591	0.254349	0.106245	-0.0143591	-1.0698	-0.545955	0.396418	-0.0716977	-0.556003	-1.07968	-0.134978	-0.00820267	0.119431	-0.00281975	-0.0715877	0.217558	0.355979	-0.0655312	2.34703	0.0615133	-0.0603991	-0.126589	0.171295	-0.174667	0.127489	0.0973519	1.43117	-0.125788	-0.201168	-0.101262	-0.0161796	-0.514107	-1.92904	0.0662212	0.359219	0.175219	0.643508	-0.173504	0.0869254
[truncated: 116 more columns]
